# Supplementary material for: Changes in Biomarkers of Exposure and Potential Harm in Smokers Switched to Vuse Vibe or Vuse Ciro Electronic Nicotine Delivery Systems
Source: Toxics. 2023 Jun 29;11(7):564. doi: 10.3390/toxics11070564 (PMC10384956; doi:10.3390/toxics11070564)
Supplement: Supplementary file 1 [file toxics-11-00564-s001.zip]

Archive with 1 entries (1 files):
- toxics-2392936-supplementary.pdf
